# Supplementary material for: Colitis reduces active social engagement in mice and is ameliorated by supplementation with human microbiota members
Source: Nat Commun. 2024 Mar 30;15:2769. doi: 10.1038/s41467-024-46733-7 (PMC10980768; doi:10.1038/s41467-024-46733-7)
Supplement: Supplementary file 4 — Source Data [file 41467_2024_46733_MOESM4_ESM.xlsx]

## Sheet: Fig 1a
	Day	Naïve																																										2.5% DSS
	0	100	100	100	100	100	100	100	100	100	100	100	100	100	100	100	100	100	100	100	100	100	100	100	100	100	100	100	100	100	100	100	100	100	100	100	100	100	100	100	100			100	100	100	100	100	100
	1	102.073	97.5961	98.8636	105	101.053	100.54	104.255	102.778	101.98	100.532	104.52	100	104.217	99.4845						107.843	111.594	107.914	110.959	106.915	108.209	104.908	104.918	106.944	108.197	107.639	106.061	106.04	106.349	103.896	101.205	104.58	104.878	99.3548	102.299	110.924			100.546	100	100.549	101.064	104.255	102.762
	2	103.109	97.5961	99.4318	106.25	103.684	101.622	113.475	104.444	105.445	104.255	105.65	101.058	106.626	98.9691	97.9798	100.474	98.4694	97.8947	100	118.301	118.116	115.108	118.493	111.702	116.418	107.975	111.475	117.361	115.574	112.5	114.394	112.081	112.698	112.338	104.819	109.16	107.317	100.645	103.448	112.605			98.9071	100.995	98.3517	100.532	103.723	103.315
	3	103.627	99.5192	100.568	111.25	101.579	101.081	117.021	105.556	106.931	106.915	106.215	104.233	112.048	100.516						122.876	126.812	123.022	121.918	114.894	118.657	109.816	113.934	118.75	122.131	120.139	121.97	116.778	124.603	120.13	104.819	116.794	112.195	105.161	104.023	113.445			101.639	102.488	98.9011	101.596	103.192	104.972
	4	106.218	99.0385	101.704	115	102.632	102.162	119.149	107.222	108.911	106.383	108.475	101.587	109.036	98.4536						128.758	129.71	123.022	129.452	117.021	126.119	114.724	122.131	126.389	128.689	126.389	130.303	119.463	132.54	125.325	104.217	121.374	114.634	105.806	108.046	123.529			102.186	99.005	101.099	99.4681	105.851	105.525
	5	105.181	99.5192	101.136	115	103.684	103.243	124.114	106.667	112.376	106.383	110.734	103.704	118.072	101.031	98.4848	105.213	101.531	102.105	104.42	132.026	136.232	130.935	134.247	118.085	132.836	117.791	128.689	132.639	135.246	127.778	134.091	128.188	141.27	129.221	110.843	125.954	123.577	107.097	112.644	135.294			98.9071	98.01	96.1539	96.2766	100.532	103.867
	6	107.772	102.885	104.546	116.875	104.737	105.405	128.369	105	113.861	110.638	112.429	103.175	113.253	101.031	101.01	109.005	101.02	103.684	106.63	137.255	144.203	134.532	140.411	122.872	135.075	120.245	132.787	134.028	139.344	130.556	138.636	129.53	146.032	131.818	110.843	135.114	128.455	107.742	112.069	136.975			98.9071	93.0348	92.3077	102.128	102.128	106.63
	7	108.29	104.808	106.25	120	106.316	108.108	131.206	110	116.337	107.979	112.429	104.762	116.265	101.031	101.01	108.057	103.061	104.737	107.182	140.523	147.101	138.849	144.52	124.468	136.567	119.632	138.525	136.806	148.361	134.722	138.636	130.201	150.794	133.117	110.241	137.405	128.455	107.742	111.494	135.294			99.4536	95.0249	91.2088	103.723	103.192	106.63
	8	109.326	102.404	105.682	120	108.421	108.108	134.043	110.556	117.327	110.638	114.689	107.407	117.47	104.639	103.03	109.953	105.102	106.316	109.392	138.562	149.275	138.849	147.26	121.808	141.045	121.472	139.344	136.806	154.918	136.806	140.151	135.571	150.794	133.117	111.446	140.458	135.772	107.742	114.368	136.975			102.732	98.5075	93.956	104.255	104.787	106.63
	9	111.917	104.808	109.091	122.5	110	109.73	136.17	113.889	119.307	112.766	118.079	108.466	121.084	106.186	101.01	112.322	106.122	108.421	109.392	143.791	154.348	143.166	151.37	125	144.03	124.54	145.902	140.972	162.295	139.583	140.909	137.584	155.556	133.766	113.855	142.748	141.463	110.323	118.391	141.177			105.465	101.99	98.9011	109.043	107.447	112.155
	10	111.917	106.731	109.091	123.125	108.947	109.73	136.17	111.667	120.297	113.298	120.904	108.466	122.892	106.186	101.01	111.374	106.633	109.474	108.84	143.137	157.246	143.885	155.48	126.064	145.522	128.834	145.902	141.667	165.574	141.667	141.667	140.268	157.143	133.766	113.855	145.802	143.089	109.677	117.241	144.538			109.29	103.98	102.198	108.511	106.915	112.155
	11	111.917	107.212	107.954	125.625	109.474	111.351	139.007	112.222	124.752	115.957	122.034	110.053	125.301	106.186						143.791	157.246	145.324	154.794	129.787	147.015	130.675	149.18	143.75	167.213	144.444	146.212	145.638	161.905	137.013	117.47	152.672	150.406	112.258	120.115	146.219			109.29	109.95	102.747	107.447	108.511	112.707
	12									126.733	117.553	123.729	111.64	128.916	109.794	103.03	114.692	108.674	110	113.812	143.791	159.42	150.36	158.904	129.787	147.761	132.515	151.639	143.75	170.492	143.75	145.454	144.295	162.698	137.013	118.675	158.015	153.659	115.484	122.414	145.378
	13	113.99	107.692	110.796	126.875	112.105	112.432	141.844	113.333	126.238	116.489	125.424	114.815	129.518	110.825						143.791	163.768	153.237	160.959	131.915	150.746	131.288	152.459	145.833	169.672	144.444	147.727	141.611	164.286	137.013	119.879	160.305	158.537	117.419	125.862	149.58			110.929	110.945	105.495	111.17	112.234	116.022
	14	116.062	107.692	112.5	131.875	116.842	115.676	148.227	118.333	127.228	119.681	125.424	115.873	131.928	111.34						141.83	166.667	153.237	163.014	132.979	150.746	134.969	157.377	148.611	175.41	146.528	149.242	144.295	165.079	138.961	128.313	154.962	162.602	121.936	127.586	155.462			113.115	112.438	107.143	111.702	112.234	116.022
	15	114.508	109.615	112.5	130	111.053	112.973	146.099	115.556	128.713	121.277	128.814	114.815	131.325	111.34	104.546	119.905	110.204	113.158	116.575	142.484	168.841	155.396	164.384	134.575	157.463	139.264	166.393	150.694	177.869	148.611	153.788	146.98	165.873	143.506	123.494	167.176	163.415	123.226	129.31	157.143			110.929	112.935	106.044	107.979	111.702	117.127
	16	115.544	109.615	114.773	131.875	112.632	113.513	149.645	116.667	127.723	121.277	128.814	116.931	132.53	111.34						146.405	170.29	155.396	169.178	134.043	155.97	140.491	163.934	152.083	180.328	151.389	153.788	146.98	171.429	142.208	123.494	170.992	168.293	127.742	132.759	160.504			111.475	114.925	106.044	111.17	114.362	114.365
	17	114.508	109.615	114.204	135	113.158	113.513	150.355	116.667	127.723	122.34	129.379	115.873	134.337	112.887	106.061	122.749	110.204	115.79	117.127	148.366	172.464	155.396	170.548	137.766	158.955	141.104	164.754	152.083	178.689	150	157.576	149.664	170.635	142.857	124.699	172.519	170.732	129.677	133.908	164.706			113.115	111.94	107.692	110.638	113.83	113.26
	18	115.026	109.615	115.341	137.5	113.158	114.595	150.355	117.778	129.703	122.34	129.944	113.757	135.542	113.402						149.673	173.913	153.957	171.918	137.234	160.448	139.877	168.852	154.167	183.607	150	157.576	151.007	175.397	146.104	126.506	175.572	173.171	133.548	135.058	169.748			113.661	114.925	108.791	110.106	113.83	110.497
	19	116.58	110.096	116.477	138.125	113.684	115.135	152.482	119.444	130.198	125	133.333	116.931	137.349	114.433						154.902	175.362	159.712	171.918	138.298	160.448	141.104	198.361	155.556	186.885	153.472	161.364	153.691	175.397	152.597	125.904	178.626	177.236	132.258	136.782	172.269			112.568	111.94	107.692	110.638	111.702	107.182
	20	116.062	110.577	117.614	138.75	113.684	116.216	152.482	118.889	129.208	125	132.768	118.519	139.759	116.495	107.576	125.118	113.265	117.368	122.652	162.745	177.536	159.712	173.288	140.957	162.687	144.785	172.131	155.556	188.525	154.167	159.849	155.034	178.571	151.948	130.12	180.916	178.862	132.903	137.931	172.269			112.022	111.94	108.791	108.511	112.234	104.42
	21	117.098	110.096	117.046	139.375	115.263	118.378	155.319	118.889	134.158	127.66	135.028	121.693	140.361	115.979	108.586	128.436	114.286	120	123.204	160.131	172.464	157.554	174.657	140.425	164.925	143.558	172.131	154.861	190.164	154.167	159.849	153.691	175.397	150	127.108	182.443	183.74	132.903	137.931	173.109			112.022	114.428	109.89	110.106	114.362	105.525
	22	119.171	112.019	122.159	141.875	115.79	119.46	158.156	120	134.158	128.723	137.288	120.635	140.964	117.01	109.596	127.488	113.265	121.053	123.757	162.091	178.986	161.87	178.082	142.021	166.418	148.466	178.689	156.25	190.984	155.556	162.879	155.034	178.571	151.299	130.12	181.679	181.301	134.839	139.081	172.269			115.847	115.92	112.637	112.234	115.957	108.84
	23									135.644	129.787	137.853	120.635	142.169	118.557	112.121	129.384	115.306	122.632	125.414	157.516	182.609	162.59	181.507	145.213	170.149	149.08	180.328	157.639	194.262	157.639	160.606	159.06	181.746	148.052	130.723	182.443	182.927	134.839	139.081	173.109
	24	119.171	113.462	119.886	142.5	116.842	118.919	160.284	121.667	135.644	130.851	138.418	121.164	142.771	119.072	111.111	130.806	115.306	122.632	125.967	162.091	184.058	161.87	183.562	146.277	172.388	151.534	182.787	160.417	195.902	158.333	162.121	158.389	184.921	148.701	133.735	188.55	186.179	138.065	141.379	173.109			118.033	118.906	115.385	113.298	116.489	108.287
	25	121.243	112.5	119.886	143.75	117.895	121.081	163.121	125	137.129	132.447	140.113	122.751	145.181	118.041	112.121	130.332	117.347	123.684	126.519	162.091	185.507	164.029	182.192	146.277	175.373	150.92	184.426	163.889	199.18	159.028	165.909	160.403	185.714	149.351	134.337	187.023	191.057	138.065	140.23	175.63			120.219	120.398	117.582	115.425	118.617	110.497
	26									137.624	133.511	139.548	121.693	145.783	119.588						158.823	184.783	163.309	180.137	145.213	172.388	149.08	186.066	159.722	200	159.722	164.394	159.732	184.921	148.701	135.542	190.076	190.244	135.484	140.23	172.269
	27	120.725	113.462	122.727	143.75	118.421	122.162	164.539	123.889	137.129	132.979	140.113	123.28	148.193	122.68						160.784	187.681	165.468	183.562	145.745	173.134	150.307	186.066	161.111	201.639	159.722	166.667	159.732	187.302	149.351	133.735	194.656	193.496	138.71	139.081	172.269			121.311	123.383	117.582	115.957	119.149	112.155
	28	122.28	113.462	121.023	145	117.895	122.162	165.248	125.556	136.634	131.915	138.983	122.222	148.795	121.65	114.647	133.649	118.367	123.684	131.492	164.052	189.13	166.906	188.356	146.809	176.866	153.374	189.344	161.806	205.738	161.806	168.182	161.745	190.476	150	134.337	193.893	191.057	138.71	140.805	175.63			120.219	121.891	117.582	117.021	120.745	112.707
[truncated: 34 more columns]

## Sheet: Fig 1b
	Control	2.5% DSS
	3165	3070
	2998	3059
	3122	2952
	3597	3029		Unpaired t test
	3105	3093		P value	<0.0001
	3139	3062		P value summary	****
	3972	2935		Significantly different (P < 0.05)?	Yes
	3207	3066		One- or two-tailed P value?	Two-tailed
	3471	3183		t, df	t=4.851, df=78
	3319	3202
	3482	3152		How big is the difference?
	3155	3003		Mean of column A	3731
	3597	3185		Mean of column C	3297
	3077	3114		Difference between means (C - A) ± SEM	-434.0 ± 89.47
	2936	2953		95% confidence interval	-612.1 to -255.9
	3289	3027		R squared (eta squared)	0.2318
	3044	2907
	3138	2855		F test to compare variances
	3217	2909		F, DFn, Dfd	1.958, 39, 39
	4046	3049		P value	0.0389
	4481	3139		P value summary	*
	4111	3671		Significantly different (P < 0.05)?	Yes
	4421	3318
	3671	3494
	4190	4351
	3716	3450
	4344	3884
	4039	4228
	4684	3657
	4000	3356
	4116	3131
	3972	3542
	4493	3107
	3856	3285
	3367	3010
	4405	3359
	4351	3229
	3380	3921
	3503	3561
	4234	3254

## Sheet: Fig 1c
	Control		2.5% DSS
	7.9		6.8
	8.1		8
	7.1		7.1		Unpaired t test
	8.2		6.8		P value	0.0017
	8.6		7.1		P value summary	**
	7.4		7.4		Significantly different (P < 0.05)?	Yes
	9		7.1		One- or two-tailed P value?	Two-tailed
	8.3		7.6		t, df	t=3.319, df=48
	7.8		8		How big is the difference?
	8.1		7.3		Mean of column A	7.988
	8.6		7		Mean of column C	7.392
	7.6		6.4		Difference between means (C - A) ± SEM	-0.5960 ± 0.1796
	8.4		8		95% confidence interval	-0.9570 to -0.2350
	8.9		6.4		R squared (eta squared)	0.1867
	7.7		7.9		F test to compare variances
	9.2		8.2		F, DFn, Dfd	1.080, 24, 24
	8.2		7.9		P value	0.8512
	8.4		8.1		P value summary	ns
	8.3		7.8		Significantly different (P < 0.05)?	No
	7.5		8.4
	8.2		6.1
	7.2		6.8
	6.8		7.5
	7		7.8
	7.2		7.3

## Sheet: Fig 1d
	Control	2.5% DSS			Unpaired t test
	3378.69	2865.7			P value	0.1723
	4889.27	2889.12			P value summary	ns
	3719.62	4433.79			Significantly different (P < 0.05)?	No
	4201.52	4089.5			One- or two-tailed P value?	Two-tailed
	3727.95	4276.97			t, df	t=1.401, df=28
	4908.84	2984.72
	4853.17	5008.06			How big is the difference?
	5003.7	4298.71			Mean of column A	4169
	4565.61	3743.46			Mean of column B	3823
	4182.2	4251.61			Difference between means (B - A) ± SEM	-346.7 ± 247.5
	2701.34	3275.32			95% confidence interval	-853.7 to 160.4
	4075.19	3461.72			R squared (eta squared)	0.06546
	4684.78	3548.75
	4330.85	3536.66			F test to compare variances
	3317.85	4676.27			F, DFn, Dfd	1.050, 14, 14
					P value	0.9289
					P value summary	ns
					Significantly different (P < 0.05)?	No
					Data analyzed
					Sample size, column A	15
					Sample size, column B	15

## Sheet: Fig 1e
	Naive	DSS
	0.173693	0.122074				Unpaired t test
	0.184255	0.120603				P value	0.0286
	0.123746	0.083612				P value summary	*
	0.12187	0.148829				Significantly different (P < 0.05)?	Yes
	0.15192	0.10906				One- or two-tailed P value?	Two-tailed
	0.157191	0.144558				t, df	t=2.309, df=28
	0.117057	0.103679
	0.190317	0.192308				How big is the difference?
	0.114094	0.0984975				Mean of column A	0.1618
	0.213198	0.225376				Mean of column B	0.1294
	0.220736	0.106845				Difference between means (B - A) ± SEM	-0.03234 ± 0.01401
	0.133779	0.152174				95% confidence interval	-0.06103 to -0.003644
	0.207705	0.153589				R squared (eta squared)	0.1599
	0.160267	0.107023
	0.156928	0.0734558				F test to compare variances
						F, DFn, Dfd	1.298, 14, 14
						P value	0.6321
						P value summary	ns
						Significantly different (P < 0.05)?	No
						Data analyzed
						Sample size, column A	15
						Sample size, column B	15

## Sheet: ExDataFig 1a
	Control	2.5% DSS			Unpaired t test
	178.358	206.78			P value	0.0893
	155.828	146.203			P value summary	ns
	204.918	182.171			Significantly different (P < 0.05)?	No
	165.278	198.347			One- or two-tailed P value?	Two-tailed
	217.213	164.748			t, df	t=1.796, df=18
	170.139	139.744
	173.485	132.022			How big is the difference?
	167.114	151.592			Mean of column A	178.9
	201.587	130.46			Mean of column B	158.9
	155.195	136.517			Difference between means (B - A) ± SEM	-20.05 ± 11.17
					95% confidence interval	-43.51 to 3.407
					R squared (eta squared)	0.1519
					F test to compare variances
					F, DFn, Dfd	1.682, 9, 9
					P value	0.4506
					P value summary	ns
					Significantly different (P < 0.05)?	No

## Sheet: ExDataFig 1b
	Control	DSS
	23.9	24.4		Unpaired t test
	25.4	23.1		P value	0.0086
	25	23.5		P value summary	**
	23.8	24		Significantly different (P < 0.05)?	Yes
	26.5	22.9		One- or two-tailed P value?	Two-tailed
	24.5	21.8		t, df	t=2.950, df=18
	22.9	23.5
	24.9	23.8		How big is the difference?
	25.4	22.7		Mean of column A	24.62
	23.9	24.3		Mean of column B	23.4
				Difference between means (B - A) ± SEM	-1.220 ± 0.4136
				95% confidence interval	-2.089 to -0.3511
				R squared (eta squared)	0.3259
				F test to compare variances
				F, DFn, Dfd	1.682, 9, 9
				P value	0.4504
				P value summary	ns
				Significantly different (P < 0.05)?	No

## Sheet: ExDataFig 1d
	Control	2.5% DSS		Unpaired t test
	471.123	440.723		P value	0.7386
	384.765	256.057		P value summary	ns
	414.365	397.065		Significantly different (P < 0.05)?	No
	468.606	404.298		One- or two-tailed P value?	Two-tailed
	270.599	412.815		t, df	t=0.3371, df=28
	421.357	274.416
	465.798	351.557		How big is the difference?
	333.482	411.573		Mean of column A	380.4
	289.082	449.14		Mean of column B	371.1
	316.399	396.34		Difference between means (B - A) ± SEM	-9.353 ± 27.75
	300.624	266.799		95% confidence interval	-66.19 to 47.48
	458.507	253.682		R squared (eta squared)	0.004042
	393.982	406.165
	360.074	533.04		F test to compare variances
	357.74	312.54		F, DFn, Dfd	1.434, 14, 14
				P value	0.5089
				P value summary	ns
				Significantly different (P < 0.05)?	No

## Sheet: ExDataFig 1e
	Control	2.5% DSS
	101	91		Unpaired t test
	125	93		P value	0.1869
	111	137		P value summary	ns
	125	94		Significantly different (P < 0.05)?	No
	96	141		One- or two-tailed P value?	Two-tailed
	139	84		t, df	t=1.353, df=28
	140	123
	143	99		How big is the difference?
	130	121		Mean of column A	114.7
	99	108		Mean of column B	104.9
	71	80		Difference between means (B - A) ± SEM	-9.800 ± 7.244
	112	83		95% confidence interval	-24.64 to 5.038
	116	110		R squared (eta squared)	0.06136
	122	95
	90	114		F test to compare variances
				F, DFn, Dfd	1.135, 14, 14
				P value	0.8163
				P value summary	ns
				Significantly different (P < 0.05)?	No

## Sheet: ExDataFig 1f
	Control	2.5% DSS		Unpaired t test
	0.275168	0.124161		P value	0.2942
	0.124161	0.0302013		P value summary	ns
	0.197324	0.0924658		Significantly different (P < 0.05)?	No
	0.130435	0.16443		One- or two-tailed P value?	Two-tailed
		0.302013		t, df	t=1.070, df=27
	0.153846
	0.166667	0.128378		How big is the difference?
	0.324232	0.0774648		Mean of column A	0.1559
	0.100671	0.128378		Mean of column B	0.1274
	0.124567	0.0508475		Difference between means (B - A) ± SEM	-0.02852 ± 0.02666
		0.167224		95% confidence interval	-0.08321 to 0.02618
	0.208054			R squared (eta squared)	0.04067
	0.104027	0.188552
	0.0402685	0.0872483		F test to compare variances
	0.125	0.0604027		F, DFn, Dfd	1.160, 13, 14
	0.108772	0.115741		P value	0.7837
		0.193878		P value summary	ns
				Significantly different (P < 0.05)?	No

[truncated: 34 more sheets: ExDataFig 1g, ExDataFig 1h, ExDataFig 1i, ExDataFig1j, ExDataFig1k, Fig 2a, Fig2b, Fig 2c, Fig 2e-g, Fig 2i-k, Fig 2m-o, Fig 2q-s, Fig 2u-w, ExDataFig 2b, Fig 3a, Fig 4a, Fig 4b, Fig 4c, Fig 4e, ExDataFig 4a …]
